# Supplementary material for: Chemical Variations among Shengmaisan-Based TCM Patent Drugs by Ultra-High Performance Liquid Chromatography Coupled with Hybrid Quadrupole Orbitrap Mass Spectrometry
Source: Molecules. 2021 Jun 30;26(13):4000. doi: 10.3390/molecules26134000 (PMC8271701; doi:10.3390/molecules26134000)
Supplement: Supplementary file 1 [file molecules-26-04000-s001.zip]

Archive with 1 entries (1 files):
- molecules-1208108-supplementary.pdf
